# Supplementary material for: Age-Structured Clinical Background Is More Strongly Associated with C-Reactive Protein Levels than Individual Respiratory Viruses During Respiratory Virus Testing
Source: Pathogens. 2026 May 28;15(6):583. doi: 10.3390/pathogens15060583 (PMC13305711; doi:10.3390/pathogens15060583)
Supplement: Supplementary file 1 [file pathogens-15-00583-s001.zip]

Archive with 1 entries (1 files):
- pathogens-4247659-supplementary.pdf
